# Supplementary material for: Correction: Brain-Computer Interface-Based Communication in the Completely Locked-In State
Source: PLoS Biol. 2018 Dec 12;16(12):e3000089. doi: 10.1371/journal.pbio.3000089 (PMC6291112; doi:10.1371/journal.pbio.3000089)
Supplement: S4 Table — Contingency table formed using the average of all the training sessions. S4 Table data is located at https://doi.org/10.5281/zenodo.1419151; https://doi.org/10.5281/zenodo.192398. (XLSX) [file pbio.3000089.s001.xlsx]

## Sheet: Sheet1
Total sentences	Predicted True	Predicted False	Contingency indexes
True sentences	362 (264.00) [36.38]	148 (246.00) [39.04]	TPR = .71
False sentences	166 (264.00) [36.38]	344 (246.00) [39.04]	FPR = .33
