# Supplementary material for: Correction: Brain-Computer Interface-Based Communication in the Completely Locked-In State
Source: PLoS Biol. 2018 Dec 12;16(12):e3000089. doi: 10.1371/journal.pbio.3000089 (PMC6291112; doi:10.1371/journal.pbio.3000089)
Supplement: S5 Table — Contingency table formed using the average of all the feedback sessions. S5 Table data is located at https://doi.org/10.5281/zenodo.1419151; https://doi.org/10.5281/zenodo.192400. (XLSX) [file pbio.3000089.s002.xlsx]

## Sheet: Sheet1
Total sentences	Predicted True	Predicted False	Contingency indexes
True sentences	48 (34.00) [5.76]	22 (36.00) [5.44]	TPR = .68
False sentences	20 (34.00) [5.76]	50 (36.00) [5.44]	FPR = .28
